# Supplementary material for: The Kandelia obovata transcription factor KoWRKY40 enhances cold tolerance in transgenic Arabidopsis
Source: BMC Plant Biol. 2022 Jun 4;22:274. doi: 10.1186/s12870-022-03661-2 (PMC9166612; doi:10.1186/s12870-022-03661-2)
Supplement: Supplementary file 2 — Additional file 2: Supplementary Table S1 Gene primers used in real-time RT-PCR. [file 12870_2022_3661_MOESM2_ESM.xlsx]

## Sheet: Sheet1
Supplementary Table S1 Gene primers used in real-time RT-PCR
Gene name	Forward primer (5'to 3')	Forward primer (5'to 3')
Ko18S	CCTGAGAAACGGCTACCACATC	CCTGAGAAACGGCTACCACATC
KoWRKY40	TTGGAAATAATAACTACGGTGGC	GAAGGGTTGTCTCGGGTGA
AtACTIN2	GCTGACCGTATGAGCAAAGA	GATCCACATCTGTTGGAACG
AtP5CS1	GCGCATAGTTTCTGATGCAA	TGCAACTTCGTGATCCTCTG
AtPRODH1	GTATGACATTCCTGATGGAG	GAAGGACAATGCATCTG
AtMnSOD	CGCATGATCCTTTGGCTTCG	TCCTGGTTGGCTGTGGTTTC
AtPOD	CCAAACTCTTCGTGGACTATGC	AACTCTTGGTCGCTCTGGAT
AtCAT1	TCCTGTTATCGTTCGTTTCTCA	CAAAGTTCCCCTCTCTGGTGTA
AtCBF1	GCATGTCTCAACTTCGCTGA	ATCGTCTCCTCCATGTCCAG
AtCBF2	TGACGTGTCCTTATGGAGCTA	CTGCACTCAAAAACATTTGCA
AtICE1	TCCTAAAGGCCAGCAAGCTA	CTCTTGTCCTTCTTGGCATTG
AtCOR47	CAGTGTCGGAGAGTGTGGTG	ACAGCTGGTGAATCCTCTGC
